# Supplementary material for: A Blinded Investigation: Accentuated NK Lymphocyte CD335 (NKp46) Expression Predicts Pregnancy Failures
Source: Diagnostics (Basel). 2023 May 25;13(11):1845. doi: 10.3390/diagnostics13111845 (PMC10252685; doi:10.3390/diagnostics13111845)
Supplement: Supplementary file 1 [file diagnostics-13-01845-s001.zip]

Archive with 1 entries (1 files):
- diagnostics-2344359-supplementary.pdf
